# Supplementary material for: Critical Influence of Water on the Polymorphism of 1,3-Dimethylurea and Other Heterogeneous Equilibria
Source: Molecules. 2023 Oct 12;28(20):7061. doi: 10.3390/molecules28207061 (PMC10609064; doi:10.3390/molecules28207061)
Supplement: Supplementary file 1 [file molecules-28-07061-s001.zip]

Archive with 1 entries (1 files):
- molecules-2618069-supplementary.docx
